# Supplementary material for: Operational Implications and Risk Assessment of COVID-19 in Dental Practices
Source: Int J Environ Res Public Health. 2021 Nov 22;18(22):12244. doi: 10.3390/ijerph182212244 (PMC8619992; doi:10.3390/ijerph182212244)
Supplement: Supplementary file 1 [file ijerph-18-12244-s001.zip]

Archive with 2 entries (2 files):
- Appendix A (Patients part).pdf
- Appendix B (Dentists part).pdf
